# Supplementary material for: Public Attitudes toward Pharmacogenomic Testing and Establishing a Statewide Pharmacogenomics Database in the State of Minnesota
Source: J Pers Med. 2022 Sep 30;12(10):1615. doi: 10.3390/jpm12101615 (PMC9604616; doi:10.3390/jpm12101615)
Supplement: Supplementary file 1 [file jpm-12-01615-s001.zip]

Archive with 1 entries (1 files):
- jpm-1891078-supplementary.pdf
